# Supplementary material for: Real or Artificial? Intergroup Biases in Mind Perception in a Cross-Cultural Perspective
Source: PLoS One. 2015 Sep 11;10(9):e0137840. doi: 10.1371/journal.pone.0137840 (PMC4567265; doi:10.1371/journal.pone.0137840)
Supplement: S1 Dataset — (ZIP) [file pone.0137840.s001.zip]

Archive with 9 entries (6 files):
- S1 Dataset/
- S1 Dataset/Experiment 1/
- S1 Dataset/Experiment 1/Exp1_Morph Level Analysis.sav
- S1 Dataset/Experiment 1/Exp1_PSE Analysis.sav
- S1 Dataset/Experiment 1/Exp1_Regressions.sav
- S1 Dataset/Experiment 2/
- S1 Dataset/Experiment 2/Exp2_Moph Level Analysis.sav
- S1 Dataset/Experiment 2/Exp2_PSE Analysis.sav
- S1 Dataset/Experiment 2/Exp2_Regressions.sav
